# Supplementary material for: Combined endovascular interventions for pulmonary embolism at high altitude in Tibet
Source: Front Cardiovasc Med. 2024 Oct 11;11:1384930. doi: 10.3389/fcvm.2024.1384930 (PMC11502403; doi:10.3389/fcvm.2024.1384930)
Supplement: Supplementary file 1 [file Datasheet1.zip]

Archive with 4 entries (3 files):
- Videos/
- Videos/Video 1.mp4
- Videos/Video 2.mp4
- Videos/Video 3.mp4
